# Supplementary material for: Direct Capture and Early Detection of Lyme Disease Spirochete in Skin with a Microneedle Patch
Source: Biosensors (Basel). 2022 Oct 2;12(10):819. doi: 10.3390/bios12100819 (PMC9599122; doi:10.3390/bios12100819)
Supplement: Supplementary file 1 [file biosensors-12-00819-s001.zip]

Archive with 1 entries (1 files):
- biosensors-1920415-supplementary.pdf
